# Supplementary material for: Development of a Clinical Prognostic Model for Metabolism-Related Genes in Squamous Lung Cancer and Correlation Analysis of Immune Microenvironment
Source: Biomed Res Int. 2022 Sep 6;2022:6962056. doi: 10.1155/2022/6962056 (PMC9470302; doi:10.1155/2022/6962056)
Supplement: Supplementary Materials — Supplement 1: metabolism-related genes in lung squamous cell carcinoma. [file 6962056.f1.txt]

Gene
AACS
AADAT
AANAT
ABAT
ACAA1
ACAA2
ACACA
ACACB
ACADL
ACADM
ACADS
ACADSB
ACADVL
ACAT1
ACAT2
ACER1
ACER2
ACER3
ACHE
ACMSD
ACO1
ACO2
ACOT12
ACOX1
ACOX3
ACP1
ACP2
ACP4
ACP5
ACP6
ACSL1
ACSL3
ACSL4
ACSL5
ACSL6
ACSM1
ACSM2A
ACSM3
ACSM4
ACSM5
ACSS1
ACSS2
ACSS3
ACY1
ACY3
ACYP1
ACYP2
ADA
ADCY1
ADCY10
ADCY2
ADCY3
ADCY4
ADCY5
ADCY6
ADCY7
ADCY8
ADCY9
ADH1A
ADH1B
ADH1C
ADH4
ADH5
ADH6
ADH7
ADI1
ADK
ADO
ADPRM
ADSL
AFMID
AGK
AGL
AGMAT
AGPAT1
AGPAT2
AGPAT3
AGPAT4
AGPS
AGXT
AGXT2
AHCY
AHCYL1
AHCYL2
AK1
AK2
AK3
AK4
AK5
AK7
AKR1A1
AKR1B1
AKR1B10
AKR1C1
AKR1C2
AKR1C3
AKR1C4
ALAD
ALAS1
ALAS2
ALDH18A1
ALDH1A1
ALDH1A2
ALDH1A3
ALDH1B1
ALDH2
ALDH3A1
ALDH3A2
ALDH3B1
ALDH3B2
ALDH4A1
ALDH5A1
ALDH6A1
ALDH7A1
ALDH9A1
ALDOA
ALDOB
ALDOC
ALLC
ALOX12
ALOX12B
ALOX15
ALOX15B
ALOX5
AMD1
AMDHD1
AMDHD2
AMPD1
AMPD2
AMPD3
AMT
AMY1A
AMY1B
AMY1C
AMY2A
AMY2B
ANPEP
AOC1
AOC2
AOC3
AOX1
APIP
APRT
ARG1
ARG2
ARSA
ASAH1
ASAH2
ASL
ASMT
ASNS
ASPA
ASS1
ATIC
AWAT2
AZIN2
B4GALT1
B4GALT2
B4GALT6
BAAT
BCO1
BDH1
BDH2
BHMT
BLVRA
BLVRB
BPNT1
BST1
BUD23
CA1
CA12
CA13
CA14
CA2
CA3
CA4
CA5A
CA5B
CA6
CA7
CA8
CA9
CAD
CANT1
CAT
CBR1
CBR3
CBS
CD38
CDA
CDIPT
CDO1
CDS1
CDS2
CEL
CERK
CES1
CES2
CES5A
CHAT
CHDH
CHIA
CHIT1
CHKA
CHKB
CHPT1
CHST11
CHST12
CHST13
CKB
CKM
CKMT1A
CKMT1B
CKMT2
CMAS
CMPK1
CMPK2
CNDP1
COMT
COX10
COX15
CP
CPOX
CPS1
CPT1A
CPT1B
CPT1C
CPT2
CRLS1
CS
CSAD
CTH
CTPS1
CTPS2
CYB5R1
CYB5R3
CYP1A1
CYP1A2
CYP1B1
CYP26A1
CYP26B1
CYP26C1
CYP2A13
CYP2A6
CYP2A7
CYP2B6
CYP2C18
CYP2C19
CYP2C8
CYP2C9
CYP2D6
CYP2E1
CYP2F1
CYP2J2
CYP2S1
CYP2U1
CYP3A4
CYP3A43
CYP3A5
CYP3A7
CYP4A11
CYP4A22
CYP4F2
CYP4F3
DAO
DBH
DCK
DCT
DCTD
DDC
DDO
DEGS1
DEGS2
DGAT1
DGAT2
DGKA
DGKB
DGKD
DGKE
DGKG
DGKH
DGKI
DGKQ
DGKZ
DGUOK
DHDH
DHODH
DHRS3
DHRS4
DHRS4L2
DHRS9
DLAT
DLD
DMGDH
DNMT1
DNMT3A
DNMT3B
DNMT3L
DPYD
DPYS
DTYMK
DUT
EARS2
ECHS1
ECI1
ECI2
EHHADH
ENOPH1
ENPP1
ENPP2
ENPP3
ENPP6
ENPP7
ENTPD1
ENTPD2
ENTPD3
ENTPD4
ENTPD5
ENTPD6
ENTPD8
EPHX1
EPHX2
ETNK1
ETNK2
FADS2
FAH
FBP1
FBP2
FCSK
FECH
FHIT
FLAD1
FMO1
FMO2
FMO3
FMO4
FMO5
FPGT
FTCD
FTH1
FTMT
G6PC2
G6PD
GAA
GAD1
GAD2
GAL3ST1
GALC
GALE
GALK1
GALK2
GALT
GAMT
GANC
GART
GATM
GBA
GBA3
GBE1
GCAT
GCDH
GCK
GCLC
GCLM
GDA
GFPT1
GFPT2
GGCT
GGT1
GGT5
GGT6
GGT7
GK
GK2
GLA
GLB1
GLDC
GLO1
GLS
GLS2
GLUD1
GLUD2
GLUL
GLYCTK
GMDS
GMPPA
GMPPB
GMPR
GMPR2
GMPS
GNE
GNMT
GNPAT
GNPDA1
GNPDA2
GNPNAT1
GOT1
GOT2
GPAM
GPAT2
GPAT3
GPAT4
GPD1
GPD1L
GPD2
GPI
GPT
GPT2
GPX1
GPX2
GPX3
GPX4
GPX5
GPX6
GPX7
GRHPR
GSR
GSS
GSTA1
GSTA2
GSTA3
GSTA4
GSTA5
GSTK1
GSTM1
GSTM2
GSTM3
GSTM4
GSTM5
GSTO1
GSTO2
GSTP1
GSTT2
GSTZ1
GUCY1A1
GUCY1A2
GUCY1B1
GUCY2C
GUCY2D
GUCY2F
GUK1
GUSB
GYS1
GYS2
HAAO
HADH
HADHA
HADHB
HAGH
HAGHL
HAL
HAO1
HAO2
HCCS
HDC
HEMK1
HEXA
HEXB
HGD
HIBCH
HK1
HK2
HK3
HMBS
HMGCL
HMGCS1
HMGCS2
HMOX1
HMOX2
HNMT
HPD
HPGDS
HPRT1
HYI
IDH1
IDH2
IDO1
IDO2
IL4I1
IMPA1
IMPA2
IMPDH1
IMPDH2
INMT
INPP1
INPP4A
INPP4B
INPP5A
INPP5B
INPP5E
INPP5J
INPP5K
INPPL1
IPMK
IPPK
ISYNA1
ITPA
ITPK1
ITPKA
ITPKB
JMJD7-PLA2G4B
KDSR
KHK
KMO
KYNU
L2HGDH
LALBA
LAP3
LCAT
LCLAT1
LCMT1
LCMT2
LCT
LDHA
LDHAL6A
LDHAL6B
LDHB
LDHC
LDHD
LIPC
LIPF
LIPG
LPCAT1
LPCAT2
LPCAT3
LPCAT4
LPGAT1
LPL
LRAT
LTA4H
LTC4S
LYPLA1
LYPLA2
MAOA
MAOB
MARS2
MAT1A
MAT2A
MAT2B
MBOAT1
MBOAT2
MBOAT7
MCEE
MDH1
MDH2
ME1
ME2
ME3
METTL2B
METTL6
MGAM
MGLL
MGST1
MGST2
MGST3
MIF
MINPP1
MIOX
MLYCD
MMAB
MMUT
MPI
MPST
MTAP
MTHFD1
MTHFD1L
MTHFD2
MTHFD2L
MTMR1
MTMR2
MTMR6
MTMR7
MTR
NAA80
NADK
NADSYN1
NAGK
NAGS
NAMPT
NANP
NANS
NAT1
NAT2
NEU1
NEU2
NEU3
NEU4
NIT2
NME1
NME1-NME2
NME2
NME3
NME4
NME5
NME6
NME7
NMNAT1
NMNAT2
NMNAT3
NMRK1
NNMT
NNT
NOS1
NOS2
NOS3
NPL
NPR1
NPR2
NT5C
NT5C1A
NT5C1B
NT5C2
NT5C3A
NT5E
NT5M
NUDT12
NUDT2
NUDT5
NUDT9
OAT
OCRL
ODC1
OGDH
OGDHL
OPLAH
OTC
OXCT1
OXCT2
P4HA1
P4HA2
P4HA3
PAFAH1B1
PAFAH1B2
PAFAH1B3
PAFAH2
PAH
PAICS
PAPSS1
PAPSS2
PC
PCCA
PCCB
PCK1
PCK2
PCYT1A
PCYT1B
PCYT2
PDE10A
PDE11A
PDE1A
PDE1B
PDE1C
PDE2A
PDE3A
PDE3B
PDE4A
PDE4B
PDE4D
PDE5A
PDE6A
PDE6B
PDE6C
PDE6D
PDE7A
PDE7B
PDE8A
PDE8B
PDE9A
PDHA1
PDHA2
PDHB
PEMT
PFAS
PFKFB1
PFKFB2
PFKFB3
PFKFB4
PFKL
PFKM
PFKP
PGD
PGM1
PGM2
PGM2L1
PGM3
PGP
PGS1
PHGDH
PHOSPHO1
PHPT1
PI4KA
PI4KB
PIK3C2A
PIK3C2B
PIK3C2G
PIK3C3
PIK3CA
PIK3CB
PIK3CD
PIK3CG
PIKFYVE
PIP4K2A
PIP4K2B
PIP4K2C
PIP5K1A
PIP5K1B
PIP5K1C
PIPOX
PISD
PKLR
PKM
PLA2G10
PLA2G12A
PLA2G12B
PLA2G15
PLA2G1B
PLA2G2A
PLA2G2C
PLA2G2D
PLA2G2E
PLA2G2F
PLA2G3
PLA2G4A
PLA2G4B
PLA2G4E
PLA2G5
PLA2G6
PLA2G7
PLCB1
PLCB2
PLCB3
PLCB4
PLCD1
PLCD3
PLCD4
PLCE1
PLCG1
PLCG2
PLCZ1
PLD1
PLD2
PLPP1
PLPP2
PLPP3
PMM1
PMM2
PNLIP
PNLIPRP1
PNLIPRP2
PNMT
PNP
PNPLA3
PNPLA4
PNPT1
POLA1
POLA2
POLD1
POLD2
POLD3
POLD4
POLE
POLE2
POLE3
POLE4
POLR1A
POLR1B
POLR1C
POLR1D
POLR1E
POLR2A
POLR2B
POLR2C
POLR2D
POLR2E
POLR2F
POLR2G
POLR2H
POLR2I
POLR2J
POLR2J2
POLR2J3
POLR2K
POLR2L
POLR3A
POLR3B
POLR3C
POLR3D
POLR3F
POLR3G
POLR3GL
POLR3H
POLR3K
PPAT
PPOX
PRDX6
PRIM1
PRIM2
PRODH
PRODH2
PRPS1
PRPS1L1
PRPS2
PRUNE1
PSAT1
PSPH
PTDSS1
PTDSS2
PTEN
PTGDS
PTGES
PTGES2
PTGIS
PTGS1
PTGS2
PYCR1
PYCR2
PYCR3
PYGB
PYGL
PYGM
QPRT
RDH10
RDH11
RDH12
RDH16
RDH5
RDH8
RENBP
RETSAT
RFK
RPE65
RRM1
RRM2
RRM2B
SARDH
SAT1
SAT2
SCLY
SDS
SEPHS1
SEPHS2
SGMS1
SGMS2
SGPL1
SGPP1
SGPP2
SHMT1
SHMT2
SI
SMPD1
SMPD2
SMPD3
SMPD4
SMS
SORD
SPHK1
SPHK2
SPTLC1
SPTLC2
SRM
SRR
SUCLA2
SUCLG1
SUCLG2
SUCLG2P2
SULT1A1
SULT1A2
SULT1A3
SULT1A4
SULT1E1
SULT2B1
SUOX
SYNJ1
SYNJ2
TAT
TAZ
TBXAS1
TDO2
TH
TK1
TK2
TKFC
TPH1
TPH2
TPI1
TPMT
TPO
TRDMT1
TREH
TRMT11
TXNDC12
TXNRD1
TXNRD2
TYMP
TYMS
TYR
TYRP1
UAP1
UCK1
UCK2
UCKL1
UGCG
UGDH
UGP2
UGT1A1
UGT1A10
UGT1A4
UGT1A6
UGT1A7
UGT1A8
UGT1A9
UGT2A1
UGT2A3
UGT2B10
UGT2B11
UGT2B15
UGT2B17
UGT2B28
UGT2B4
UGT2B7
UGT8
UMPS
UPB1
UPP1
UPP2
UPRT
URAD
UROC1
UROD
UROS
UXS1
WARS2
XDH
